# Supplementary material for: Outcomes of Primary vs. Delayed Strategy of Implanting a Cardiac Monitor for Unexplained Syncope
Source: J Clin Med. 2022 Mar 25;11(7):1819. doi: 10.3390/jcm11071819 (PMC8999882; doi:10.3390/jcm11071819)
Supplement: Supplementary file 1 [file jcm-11-01819-s001.zip]

Archive with 1 entries (1 files):
- jcm-1607012-supplementary.pdf
